# Supplementary material for: The Prevalence of Diamine Oxidase Polymorphisms and Their Association with Histamine Intolerance Symptomatology in the Mexican Population
Source: Biomedicines. 2025 Sep 17;13(9):2280. doi: 10.3390/biomedicines13092280 (PMC12467063; doi:10.3390/biomedicines13092280)
Supplement: Supplementary file 1 [file biomedicines-13-02280-s001.zip]

Archive with 1 entries (1 files):
- biomedicines-3823059-supplementary.pdf
